# Supplementary material for: β-D-XYLOSIDASE 4 modulates systemic immune signaling in Arabidopsis thaliana
Source: Front Plant Sci. 2023 Feb 2;13:1096800. doi: 10.3389/fpls.2022.1096800 (PMC9931724; doi:10.3389/fpls.2022.1096800)
Supplement: Supplementary file 2 [file Table_3.xlsx]

## Sheet: GC-MS data Bauer et al
SampleText	Metabolite		Ratio / Average								Metabolite	Relative abundance ± SD							Bonferroni: adjusted p-value	FDR: p-value	Bonferroni: adjusted p-value	FDR: p-value	Bonferroni: adjusted p-value	FDR: p-value	Bonferroni: adjusted p-value	FDR: p-value	Bonferroni: adjusted p-value	FDR: p-value
		Genotype + Treatment M (Mock) R (Pst/AvrRpm1	Col-0 M	Col-0 R	eds1-2 M	eds1-2 R	bxl4-1 M	bxl4-1 R				Col-0 M	Col-0 R	bxl4-1 M	bxl4-1 R	eds1-2 M	eds1-2 R		Col-0 M vs. Col-0 R	Col-0 M vs. Col-0 R	Col-0 M vs. bxl4-1 M	Col-0 M vs. bxl4-1 M	Col-0 M vs. bxl4-1 R	Col-0 M vs. bxl4-1 R	Col-0 M vs. eds1-2 M	Col-0 M vs. eds1-2 M	Col-0 M vs. eds1-2 R	Col-0 M vs. eds1-2 R
		Metabolite #												(sorted)
	2-Piperidinecarboxylic acid	1	1	0.885031	1.03907	0.905569	1.31697	1.24244			Unknown_mass249_RI_2275.34	1.00	2.21 ± 1.04	3.18 ± 0.84	3.66 ± 0.62	2.21 ± 0.23	3.11 ± 0.96		0.0391	0.0017	<0,0001	<0,0001	<0,0001	<0,0001	0.0416	0.0017	<0,0001	<0,0001
	Aconitic acid	2	1	1.00383	0.79581	1.04455	0.917354	0.949362			Maleic acid	1.00	1.72 ± 1.10	2.29 ± 0.92	1.95 ± 0.58	1.54 ± 0.95	2.17 ± 1.38		>0.9999	0.2013	0.0201	0.0183	0.2781	0.0843	>0.9999	0.3097	0.0560	0.0255
	Alanine	3	1	0.993409	0.646512	1.09028	0.993265	0.96306			Fucose	1.00	1.30 ± 0.29	2.19 ± 1.89	2,22 ± 1.49	1.18 ± 0.80	2.42 ± 1.50		>0.9999	0.2884	0.0477	0.0050	0.0377	0.0050	>0.9999	0.3144	0.0063	0.0026
	3-cyano-Alanine	4	1	1.00836	0.503234	1.18863	1.05882	1.05696			Asparagine	1.00	2.11 ± 1.26	2.14 ± 0.57	3.16 ± 2.58	1.31 ± 0.40	2.36 ± 2.10		0.0885	0.0087	0.0682	0.0084	<0,0001	<0,0001	>0.9999	0.2706	0.0108	0.0018
	beta-Alanine	5	1	1.05924	0.777585	1.18194	1.50218	1.2412			Glycerol-3-phosphate	1.00	1.43 ± 0.19	2.07 ± 0.92	2.36 ± 1.24	1.26 ± 0.82	2.05 ± 1.37		>0.9999	0.3354	0.1148	0.0272	0.0107	0.0082	>0.9999	0.4664	0.1414	0.0272
	Allose	6	1	1.14383	1.05858	1.27153	1.06149	1.2695			Glutamic acid	1.00	2.09 ± 1.06	2.05 ± 1.06	1.92 ± 0.90	1.51 ± 0.20	2.22 ± 1.24		0.1019	0.0372	0.1330	0.0372	0.3284	0.0690	>0.9999	0.3236	0.0383	0.0322
	Arabinonic acid	7	1	0.88649	0.787056	0.965892	0.851726	0.85895			Serine	1.00	1.43 ± 0.38	2.00 ± 0.29	2.43 ± 0.42	1.90 ± 1.18	3.60 ± 1.66		>0.9999	0.1273	0.1961	0.0103	0.0058	0.0005	0.3751	0.0175	<0,0001	<0,0001
	Arabinose	8	1	1.03498	0.860446	1.0545	1.08319	1.19767			Glucose-6-phosphate	1.00	0.98 ± 0.42	1.99 ± 1.51	1.98 ± 1.69	1.01 ± 0.51	1.72 ± 0.66		>0.9999	0.6295	0.2160	0.0243	0.2165	0.0243	>0.9999	0.6295	>0.9999	0.0826
	Arginine	9	1	0.671715	0.480103	1.33144	1.05303	1.0571			Malic acid	1.00	1.38 ± 0.10	1.96 ± 1.84	1.09 ± 0.31	1.58 ± 0.77	1.33 ± 0.35		>0.9999	0.6819	0.2530	0.2425	>0.9999	0.9199	>0.9999	0.4690	>0.9999	0.7177
	Asparagine	10	1	2.10876	1.30937	2.36271	2.14274	3.16196			Fumaric acid	1.00	1.46 ± 0.48	1.86 ± 1.39	1.33 ± 0.60	1.12 ± 0.36	1.09 ± 0.19		>0.9999	0.7187	0.4681	0.3375	>0.9999	0.7187	>0.9999	0.9151	>0.9999	0.9151
	Aspartic acid	11	1	0.882989	0.753795	0.916559	0.840767	0.663207			Glycerophosphoglycerol	1.00	1.15 ± 0.16	1.74 ± 0.80	1.79 ± 0.92	1.39 ± 0.74	2.05 ± 1.09		>0.9999	0.7997	0.9980	0.2620	0.7575	0.2620	>0.9999	0.5921	0.1392	0.1461
	Benzene-1,2,4-triol	12	1	1.00061	0.86406	0.973875	0.745959	0.818728			2-oxo-Glutaric acid	1.00	1.18 ± 0.45	1.67 ± 0.81	1.47 ± 0.79	1.09 ± 0.38	1.33 ± 0.26		>0.9999	0.8726	>0.9999	0.8726	>0.9999	0.8726	>0.9999	0.8726	>0.9999	0.8726
	Benzoic acid	13	1	1.00906	1.33635	1.50657	1.26094	1.33678			Erythronic acid	1.00	1.29 ± 0.11	1.67 ± 1.17	1.64 ± 0.83	1.15 ± 0.39	1.26 ± 0.22		>0.9999	0.8179	>0.9999	0.7433	>0.9999	0.7433	>0.9999	0.9463	>0.9999	0.8179
	4-acetamido-Butanoic acid	14	1	0.807918	0.539861	0.95416	1.02052	1.19414			Glycine	1.00	1.18 ± 0.38	1.67 ± 0.57	1.73 ± 0.91	0.73 ± 0.22	1.07 ± 0.38		>0.9999	0.8594	>0.9999	0.3101	>0.9999	0.3101	>0.9999	0.7182	>0.9999	0.9333
	4-amino-Butanoic acid	15	1	0.984301	0.928892	1.73268	0.62173	0.970987			Phosphoric acid	1.00	1.21 ± 0.40	1.58 ± 0.78	1.58 ± 0.51	1.17 ± 0.70	1.43 ± 0.91		>0.9999	0.8601	>0.9999	0.8121	>0.9999	0.8121	>0.9999	0.8601	>0.9999	0.8121
	4-hydroxy-Butanoic acid	16	1	1.14103	0.967434	1.30632	1.09679	2.37421			Unknown_mass245_RI_1560.09	1.00	1.15 ± 0.20	1.56 ± 0.44	1.65 ± 0.53	1.11 ± 0.71	1.77 ± 1.00		>0.9999	0.9309	>0.9999	0.4807	>0.9999	0.4807	>0.9999	0.9309	0.8493	0.4807
	2-amino-Butyric acid	17	1	0.978981	0.909339	1.05415	1.06214	1.08591			Glyceric acid	1.00	1.08 ± 0.39	1.54 ± 0.25	1.43 ± 0.15	1.18 ± 0.38	1.21 ± 0.32		>0.9999	0.9538	>0.9999	0.9538	>0.9999	0.9538	>0.9999	0.9538	>0.9999	0.9538
	Butyro-1,4-lactam	18	1	1.12461	0.783629	0.959209	1.13389	0.899534			Unknown_mass133_RI_2263.58	1.00	1.28 ± 0.25	1.53 ± 0.65	1.74 ± 0.80	1.26 ± 0.60	1.46 ± 0.54		>0.9999	0.7781	>0.9999	0.7781	0.9761	0.7781	>0.9999	0.7781	>0.9999	0.7781
	2,5-dimethoxy-Cinnamic acid	19	1	0.917364	1.25518	1.09207	1.09946	1.14463			Sinapic acid	1.00	1.25 ± 0.45	1.53 ± 0.85	1.70 ± 0.67	0.87 ± 0.30	1.42 ± 0.64		>0.9999	0.7667	>0.9999	0.5902	>0.9999	0.5209	>0.9999	0.8248	>0.9999	0.6654
	Citric acid	20	1	1.36428	1.28561	1.30636	1.24703	1.04291			Palatinose	1.00	1.19 ± 0.32	1.51 ± 0.83	2.02 ± 0.83	1.58 ± 0.61	1.83 ± 0.78		>0.9999	0.7196	>0.9999	0.4665	0.1674	0.1758	>0.9999	0.4665	0.5759	0.2034
	Diethylenglycol	21	1	1.07552	0.855002	1.03971	0.92339	2.05194			beta-Alanine	1.00	1.06 ± 0.10	1.50 ± 0.48	1.24 ± 0.41	0.78 ± 0.07	1.18 ± 0.30		>0.9999	0.9271	>0.9999	0.8545	>0.9999	0.8545	>0.9999	0.8545	>0.9999	0.8545
	Dihydrosphingosine	22	1	0.983096	0.880329	1.06539	1.03563	1.06438			Galactinol	1.00	0.97 ± 0.18	1.48 ± 0.38	1.39 ± 0.25	1.13 ± 0.28	1.36 ± 0.31		>0.9999	0.9934	>0.9999	0.8510	>0.9999	0.8510	>0.9999	0.9912	>0.9999	0.8510
	Erythritol	23	1	0.937145	0.775543	0.774645	1.08739	1.07255			Uracil	1.00	1.33 ± 0.32	1.48 ± 0.47	1.54 ± 0.41	1.17 ± 0.66	1.38 ± 0.35		>0.9999	0.9371	>0.9999	0.9371	>0.9999	0.9371	>0.9999	0.9371	>0.9999	0.9371
	Erythronic acid	24	1	1.2862	1.14744	1.25923	1.67084	1.6412			Salicylic acid-glucopyranoside	1.00	1.34 ± 0.38	1.45 ± 0.51	1.85 ± 0.67	1.01 ± 0.38	1.31 ± 0.61		>0.9999	0.6522	>0.9999	0.6522	0.5102	0.2783	>0.9999	>0.9999	>0.9999	0.6522
	Erythrose	25	1	1.00452	0.803781	0.831179	1.26727	1.10869			Unknown_mass191_RI_2913.87	1.00	1.13 ± 0.28	1.44 ± 0.26	1.73 ± 0.62	1.00 ± 0.51	1.51 ± 0.40		>0.9999	0.9243	>0.9999	0.6317	>0.9999	0.5609	>0.9999	>0.9999	>0.9999	0.6317
	Ethanolamine	26	1	0.887776	1.1461	1.59842	1.12803	0.986015			Mannose	1.00	1.12 ± 0.18	1.42 ± 0.46	1.02 ± 0.48	1.03 ± 0.20	1.23 ± 0.35		>0.9999	>0.9999	>0.9999	>0.9999	>0.9999	>0.9999	>0.9999	>0.9999	>0.9999	>0.9999
	Fructose	27	1	1.27463	1.55442	1.5782	1.07617	1.03052			Proline	1.00	0.91 ± 0.31	1.41 ± 0.53	1.10 ± 0.40	0.75 ± 0.22	1.08 ± 0.30		>0.9999	0.9394	>0.9999	0.9394	>0.9999	0.9394	>0.9999	0.9394	>0.9999	0.9394
	Fucose	28	1	1.29865	1.1832	2.42164	2.18822	2.21713			Raffinose	1.00	0.78 ± 0.23	1.40 ± 0.56	0.79 ± 0.20	3.19 ± 3.65	3.78 ± 4.34		>0.9999	0.3130	>0.9999	0.1952	>0.9999	0.3130	<0,0001	<0,0001	<0,0001	<0,0001
	Fumaric acid	29	1	1.46303	1.12264	1.09493	1.86725	1.33097			Unknown_mass103_RI_2363.76	1.00	1.15 ± 0.11	1.40 ± 0.36	1.73 ± 0.64	1.09 ± 0.42	1.52 ± 0.62		>0.9999	0.9130	>0.9999	0.7687	>0.9999	0.7687	>0.9999	0.9130	>0.9999	0.7687
	Galactinol	30	1	0.972803	1.1305	1.35957	1.485	1.39675			Unknown_mass217_RI_2835.55	1.00	1.29 ± 0.32	1.39 ± 0.35	1.72 ± 0.62	2.31 ± 1.37	2.48 ± 1.75		>0.9999	0.3831	>0.9999	0.3139	>0.9999	0.0979	0.0173	0.0061	0.0038	0.0027
	Galactonic acid	31	1	1.09634	0.845411	1.22678	1.14397	1.33449			2-deoxy-Galactose	1.00	0.99 ± 0.30	1.39 ± 0.67	1.49 ± 0.19	1.02 ± 0.15	1.59 ± 0.31		>0.9999	>0.9999	>0.9999	0.6262	>0.9999	0.6262	>0.9999	>0.9999	>0.9999	0.6262
	2-deoxy-Galactose	32	1	0.985288	1.01966	1.592	1.38957	1.49056			Rhamnose	1.00	1.07 ± 0.35	1.35 ± 0.23	1.56 ± 0.25	0.92 ± 0.33	1.61 ± 0.47		>0.9999	0.9532	>0.9999	0.7613	>0.9999	0.5866	>0.9999	0.9532	>0.9999	0.5866
	Galactose	33	1	0.989069	1.17373	1.28932	1.00673	1.00523			Mannitol	1.00	1.17 ± 0.15	1.34 ± 0.28	1.15 ± 0.47	1.03 ± 0.18	1.61 ± 0.60		>0.9999	0.9401	>0.9999	0.9401	>0.9999	0.9401	>0.9999	>0.9999	>0.9999	0.9401
	Gluconic acid	34	1	1.25455	1.08826	1.53509	1.07648	1.62913			Shikimic acid	1.00	1.00 ± 0.17	1.34 ± 0.41	1.21 ± 0.15	0.78 ± 0.18	0.98 ± 0.10		>0.9999	>0.9999	>0.9999	0.8812	>0.9999	0.8812	>0.9999	0.8812	>0.9999	>0.9999
	Glucose	35	1	1.31562	1.46279	1.84653	1.09741	1.07938			Uric acid	1.00	1.05 ± 0.32	1.32 ± 0.36	1.19 ± 0.50	0.99 ± 0.26	1.09 ± 0.37		>0.9999	>0.9999	>0.9999	>0.9999	>0.9999	>0.9999	>0.9999	>0.9999	>0.9999	>0.9999
	3-deoxy-Glucose	36	1	0.944759	0.65895	0.801707	0.756144	0.718966			Unknown_mass117_RI_2167.52	1.00	1.14 ± 0.35	1.32 ± 0.31	1.33 ± 0.24	1.10 ± 0.15	1.24 ± 0.08		>0.9999	>0.9999	>0.9999	>0.9999	>0.9999	>0.9999	>0.9999	>0.9999	>0.9999	>0.9999
	Glucose-6-phosphate	37	1	0.977995	1.00977	1.71747	1.98526	1.9849			2-Piperidinecarboxylic acid	1.00	0.89 ± 0.11	1.32 ± 0.17	1.24 ± 0.32	1.04 ± 0.41	0.91 ± 0.17		>0.9999	>0.9999	>0.9999	>0.9999	>0.9999	>0.9999	>0.9999	>0.9999	>0.9999	>0.9999
	Glucuronic acid	38	1	1.16043	1.82141	0.497201	0.728577	0.448771			Unknown_mass89_RI_1951.54	1.00	1.23 ± 0.44	1.30 ± 0.62	0.93 ± 0.49	1.01 ± 0.12	1.20 ± 0.50		>0.9999	>0.9999	>0.9999	>0.9999	>0.9999	>0.9999	>0.9999	>0.9999	>0.9999	>0.9999
	Glutamic acid	39	1	2.09008	1.50944	2.21511	2.05387	1.92277			Maltose	1.00	1.21 ± 0.35	1.30 ± 0.34	1.38 ± 0.51	1.17 ± 0.37	1.20 ± 0.37		>0.9999	>0.9999	>0.9999	>0.9999	>0.9999	>0.9999	>0.9999	>0.9999	>0.9999	>0.9999
	Glutamine	40	1	0.80076	0.51127	1.30681	1.17665	1.27229			Unknown_mass204_RI_2340.64	1.00	1.11 ± 0.26	1.27 ± 0.22	1.38 ± 0.41	1.07 ± 0.25	1.22 ± 0.30		>0.9999	0.9588	>0.9999	0.9588	>0.9999	0.9588	>0.9999	0.9588	>0.9999	0.9588
	2-oxo-Glutaric acid	41	1	1.18384	1.08583	1.33159	1.6724	1.46758			Erythrose	1.00	1.00 ± 0.11	1.27 ± 0.64	1.11 ± 0.21	0.80 ± 0.15	0.83 ± 0.11		>0.9999	>0.9999	>0.9999	0.9640	>0.9999	0.9640	>0.9999	0.9640	>0.9999	0.9640
	3-oxo-Glutaric acid	42	1	0.966773	0.722693	0.908092	0.824219	0.740002			Spermidine	1.00	1.12 ± 0.19	1.27 ± 0.35	1.71 ± 0.72	0.93 ± 0.25	1.58 ± 0.84		>0.9999	0.8529	>0.9999	0.8003	>0.9999	0.4753	>0.9999	0.9012	>0.9999	0.4753
	Glyceraldehyde-3-phosphate	43	1	0.85237	0.763723	0.82171	0.754194	0.622247			Benzoic acid	1.00	1.01 ± 0.38	1.26 ± 0.55	1.34 ± 0.62	1.34 ± 0.19	1.51 ± 1.05		>0.9999	>0.9999	>0.9999	0.9476	>0.9999	0.9476	>0.9999	0.9476	>0.9999	0.9476
	Glyceric acid	44	1	1.07718	1.17728	1.20932	1.5361	1.42522			Leucine	1.00	1.16 ± 0.15	1.25 ± 0.14	1.47 ± 0.48	1.05 ± 0.13	1.43 ± 0.22		>0.9999	0.9824	>0.9999	0.9824	>0.9999	0.9824	>0.9999	0.9824	>0.9999	0.9824
	Glycerol	45	1	1.06481	1.01464	1.40615	1.07029	1.37436			Sucrose	1.00	1.15 ± 0.59	1.25 ± 0.25	0.93 ± 0.10	0.92 ± 0.11	1.06 ± 0.26		>0.9999	>0.9999	>0.9999	>0.9999	>0.9999	>0.9999	>0.9999	>0.9999	>0.9999	>0.9999
	Glycerol-3-phosphate	46	1	1.42534	1.25573	2.04542	2.07402	2.36374			Unknown_mass177_RI_1131.54	1.00	0.97 ± 0.13	1.25 ± 0.26	1.33 ± 0.36	0.96 ± 0.06	1.04 ± 0.10		>0.9999	>0.9999	>0.9999	>0.9999	>0.9999	>0.9999	>0.9999	>0.9999	>0.9999	>0.9999
	Glycerophosphoglycerol	47	1	1.14914	1.38519	2.04758	1.73844	1.78715			Citric acid	1.00	1.36 ± 0.05	1.25 ± 0.69	1.04 ± 0.14	1.29 ± 0.55	1.31 ± 0.19		>0.9999	>0.9999	>0.9999	>0.9999	>0.9999	>0.9999	>0.9999	>0.9999	>0.9999	>0.9999
	Glycinamide	48	1	0.923806	0.91779	0.885295	1.05733	1.39883			O-acetyl-Serine	1.00	0.81 ± 0.38	1.25 ± 0.73	1.06 ± 0.48	0.60 ± 0.11	0.90 ± 0.35		>0.9999	0.9071	>0.9999	0.9071	>0.9999	0.9157	>0.9999	0.9071	>0.9999	0.9148
	Glycine	49	1	1.17987	0.729682	1.06029	1.66902	1.72525			Pyroglutamic acid	1.00	1.02 ± 0.10	1.24 ± 0.42	1.25 ± 0.49	0.74 ± 0.11	1.14 ± 0.20		>0.9999	>0.9999	>0.9999	0.9703	>0.9999	0.9703	>0.9999	0.9703	>0.9999	0.9703
	Glycolic acid	50	1	0.935215	0.937877	1.16464	0.990723	1.0961			3-oxalo-Malic acid	1.00	1.08 ± 0.25	1.23 ± 0.30	1.58 ± 0.63	0.93 ± 0.22	1.38 ± 0.53		>0.9999	0.9101	>0.9999	0.8760	>0.9999	0.8760	>0.9999	0.9101	>0.9999	0.8760
	Hydroquinone	51	1	1.15098	0.884463	1.06659	1.10772	1.04779			Succinic acid	1.00	1.26 ± 0.22	1.22 ± 0.37	1.19 ± 0.18	0.89 ± 0.07	1.07 ± 0.21		>0.9999	0.9849	>0.9999	0.9849	>0.9999	0.9849	>0.9999	0.9849	>0.9999	0.9849
	myo-Inositol	52	1	1.05347	1.00825	1.07288	1.00023	1.0034			Methionine	1.00	0.82 ± 0.21	1.21 ± 0.38	1.13 ± 0.15	0.67 ± 0.15	1.06 ± 0.15		>0.9999	0.9259	>0.9999	0.9259	>0.9999	0.9259	>0.9999	0.9259	>0.9999	0.9259
	Isoleucine	53	1	1.068	0.867421	1.18817	1.10949	1.28809			alpha,alpha'-Trehalose	1.00	0.96 ± 0.03	1.21 ± 0.20	1.29 ± 0.25	1.01 ± 0.21	1.29 ± 0.21		>0.9999	>0.9999	>0.9999	>0.9999	>0.9999	>0.9999	>0.9999	>0.9999	>0.9999	>0.9999
	Leucine	54	1	1.15785	1.04938	1.43499	1.2541	1.4671			Unknown_mass191_RI_2399.64	1.00	1.06 ± 0.32	1.19 ± 0.24	1.25 ± 0.34	0.96 ± 0.25	1.03 ± 0.25		>0.9999	0.9953	>0.9999	0.9953	>0.9999	0.9953	>0.9999	0.9953	>0.9999	0.9953
	Maleic acid	55	1	1.71969	1.53763	2.16788	2.29191	1.94799			Unknown_mass117_RI_1574.04	1.00	1.11 ± 0.22	1.19 ± 0.28	1.37 ± 0.47	0.96 ± 0.20	1.05 ± 0.20		>0.9999	0.9697	>0.9999	0.9697	>0.9999	0.9697	>0.9999	0.9697	>0.9999	0.9697
	Malic acid	56	1	1.38122	1.58321	1.33138	1.96207	1.09272			2-methyl-Malic acid	1.00	0.98 ± 0.09	1.19 ± 0.22	1.58 ± 0.78	0.99 ± 0.36	1.04 ± 0.05		>0.9999	>0.9999	>0.9999	>0.9999	>0.9999	0.7008	>0.9999	>0.9999	>0.9999	>0.9999
	2-methyl-Malic acid	57	1	0.977582	0.987188	1.03529	1.18737	1.57727			6-hydroxy-Nicotinic acid	1.00	1.15 ± 0.19	1.18 ± 0.22	1.15 ± 0.19	1.03 ± 0.06	1.38 ± 0.33		>0.9999	>0.9999	>0.9999	>0.9999	>0.9999	>0.9999	>0.9999	>0.9999	>0.9999	>0.9999
	3-oxalo-Malic acid	58	1	1.07509	0.932535	1.37679	1.23205	1.58408			Unknown_mass204_RI_2496.1	1.00	1.04 ± 0.15	1.18 ± 0.24	1.30 ± 0.26	0.96 ± 0.18	1.15 ± 0.11		>0.9999	0.9871	>0.9999	0.9871	>0.9999	0.9871	>0.9999	0.9871	>0.9999	0.9871
	Maltose	59	1	1.20802	1.16736	1.19559	1.29514	1.38111			Glutamine	1.00	0.80 ± 0.44	1.18 ± 0.60	1.27 ± 0.53	0.51 ± 0.27	1.31 ± 0.30		>0.9999	0.8670	>0.9999	0.8670	>0.9999	0.7851	>0.9999	0.6332	>0.9999	0.7851
	Mannitol	60	1	1.17168	1.03371	1.60771	1.33927	1.14819			Unknown_mass205_RI_2123.68	1.00	1.18 ± 0.31	1.18 ± 0.23	1.10 ± 0.11	1.10 ± 0.13	1.63 ± 0.65		>0.9999	>0.9999	>0.9999	>0.9999	>0.9999	>0.9999	>0.9999	>0.9999	>0.9999	0.8295
	N-acetyl-Mannosamine	61	1	1.07292	1.01384	1.19342	1.13357	1.18498			Xylose	1.00	0.89 ± 0.04	1.17 ± 0.34	1.20 ± 0.11	0.84 ± 0.24	1.26 ± 0.31		>0.9999	0.9831	>0.9999	0.9831	>0.9999	0.9831	>0.9999	0.9831	>0.9999	0.9831
	Mannose	62	1	1.1171	1.03399	1.23026	1.42413	1.01752			Unknown_mass204_RI_2537.62	1.00	0.92 ± 0.22	1.16 ± 0.19	1.12 ± 0.14	0.86 ± 0.11	0.88 ± 0.03		>0.9999	0.9973	>0.9999	0.9973	>0.9999	0.9973	>0.9999	0.9973	>0.9999	0.9973
	Methionine	63	1	0.815377	0.671221	1.0598	1.21045	1.12605			Unknown_mass117_RI_1796.92	1.00	1.12 ± 0.18	1.16 ± 0.39	1.31 ± 0.36	0.98 ± 0.23	1.11 ± 0.16		>0.9999	>0.9999	>0.9999	>0.9999	>0.9999	>0.9999	>0.9999	>0.9999	>0.9999	>0.9999
	Nicotinic acid	64	1	0.963395	0.720066	0.984966	1.14693	1.12771			Nicotinic acid	1.00	0.96 ± 0.36	1.15 ± 0.30	1.13 ± 0.06	0.72 ± 0.33	0.98 ± 0.38		>0.9999	0.9867	>0.9999	0.9867	>0.9999	0.9867	>0.9999	0.9867	>0.9999	0.9867
	6-hydroxy-Nicotinic acid	65	1	1.14844	1.02984	1.38052	1.18322	1.1465			Galactonic acid	1.00	1.10 ± 0.16	1.14 ± 0.18	1.33 ± 0.36	0.85 ± 0.14	1.23 ± 0.32		>0.9999	0.9415	>0.9999	0.9415	>0.9999	0.9415	>0.9999	0.9415	>0.9999	0.9415
	Nonanoic acid	66	1	0.959224	0.809787	0.934568	1.04838	1.09558			Pyruvic acid	1.00	1.09 ± 0.15	1.14 ± 0.24	1.24 ± 0.03	0.95 ± 0.24	1.29 ± 0.28		>0.9999	0.9483	>0.9999	0.9483	>0.9999	0.9483	>0.9999	0.9483	>0.9999	0.9483
	1,8-diamino-Octane	67	1	0.737947	0.722914	0.823261	0.876199	1.04115			Unknown_mass117_RI_1367.42	1.00	0.99 ± 0.16	1.14 ± 0.31	1.16 ± 0.22	0.77 ± 0.13	0.89 ± 0.09		>0.9999	>0.9999	>0.9999	0.9540	>0.9999	0.9540	>0.9999	0.9540	>0.9999	0.9540
	Ornithine	68	1	0.678681	0.506021	2.05432	0.821001	0.800564			Phenylalanine	1.00	0.93 ± 0.15	1.13 ± 0.28	1.26 ± 0.49	0.79 ± 0.22	1.07 ± 0.17		>0.9999	0.9148	>0.9999	0.9148	>0.9999	0.9148	>0.9999	0.9148	>0.9999	0.9148
	Palatinose	69	1	1.18979	1.57846	1.83347	1.50733	2.02179			Butyro-1,4-lactam	1.00	1.12 ± 0.34	1.13 ± 0.27	0.90 ± 0.12	0.78 ± 0.08	0.96 ± 0.17		>0.9999	>0.9999	>0.9999	>0.9999	>0.9999	>0.9999	>0.9999	>0.9999	>0.9999	>0.9999
	Phenylalanine	70	1	0.930135	0.789018	1.06521	1.13429	1.2642			N-acetyl-Mannosamine	1.00	1.07 ± 0.22	1.13 ± 0.11	1.18 ± 0.19	1.01 ± 0.09	1.19 ± 0.14		>0.9999	>0.9999	>0.9999	>0.9999	>0.9999	>0.9999	>0.9999	>0.9999	>0.9999	>0.9999
	Phosphoric acid	71	1	1.20845	1.16595	1.42638	1.58064	1.576			Tyrosine	1.00	1.15 ± 0.44	1.13 ± 0.19	1.53 ± 0.82	1.08 ± 0.60	1.57 ± 0.65		>0.9999	>0.9999	>0.9999	>0.9999	>0.9999	0.6731	>0.9999	>0.9999	>0.9999	0.6731
	Proline	72	1	0.910303	0.748479	1.08379	1.40687	1.10049			Unknown_mass373_RI_2103.6	1.00	1.47 ± 1.08	1.13 ± 0.55	1.58 ± 1.12	0.67 ± 0.66	1.25 ± 0.15		>0.9999	0.5852	>0.9999	0.8196	>0.9999	0.5852	>0.9999	0.6484	>0.9999	0.7616
	4-hydroxy-Proline	73	1	1.28836	0.621347	0.755878	0.373478	1.38626			Ethanolamine	1.00	0.89 ± 0.33	1.13 ± 0.57	0.99 ± 0.51	1.15 ± 0.53	1.60 ± 0.95		>0.9999	0.9778	>0.9999	0.9778	>0.9999	>0.9999	>0.9999	0.9778	>0.9999	0.7191
	Psicose	74	1	0.944163	0.850815	0.96153	1.08133	1.02864			Unknown_mass133_RI_2352.3	1.00	1.05 ± 0.20	1.11 ± 0.13	1.18 ± 0.20	0.97 ± 0.10	1.12 ± 0.27		>0.9999	>0.9999	>0.9999	>0.9999	>0.9999	>0.9999	>0.9999	>0.9999	>0.9999	>0.9999
	Putrescine	75	1	1.08125	0.784732	2.54453	1.09297	2.02648			Threose	1.00	0.98 ± 0.04	1.11 ± 0.21	0.89 ± 0.38	0.81 ± 0.12	0.93 ± 0.08		>0.9999	>0.9999	>0.9999	>0.9999	>0.9999	>0.9999	>0.9999	>0.9999	>0.9999	>0.9999
	Pyroglutamic acid	76	1	1.02403	0.736563	1.1367	1.23815	1.25392			Isoleucine	1.00	1.07 ± 0.21	1.11 ± 0.10	1.29 ± 0.47	0.87 ± 0.15	1.19 ± 0.16		>0.9999	0.9637	>0.9999	0.9637	>0.9999	0.9637	>0.9999	0.9637	>0.9999	0.9637
	Pyruvic acid	77	1	1.09299	0.947659	1.29688	1.14192	1.24309			Hydroquinone	1.00	1.15 ± 0.24	1.11 ± 0.06	1.05 ± 0.30	0.88 ± 0.30	1.07 ± 0.13		>0.9999	>0.9999	>0.9999	>0.9999	>0.9999	>0.9999	>0.9999	>0.9999	>0.9999	>0.9999
	Raffinose	78	1	0.778666	3.1854	3.78094	1.40122	0.786885			Unknown_mass117_RI_1542.02	1.00	0.81 ± 0.07	1.10 ± 0.24	0.99 ± 0.26	0.85 ± 0.21	1.00 ± 0.06		>0.9999	>0.9999	>0.9999	>0.9999	>0.9999	>0.9999	>0.9999	>0.9999	>0.9999	>0.9999
	Rhamnose	79	1	1.07386	0.916214	1.60571	1.34823	1.55911			Unknown_mass204_RI_2286.26	1.00	1.05 ± 0.21	1.10 ± 0.25	1.22 ± 0.18	1.01 ± 0.13	1.14 ± 0.10		>0.9999	>0.9999	>0.9999	>0.9999	>0.9999	>0.9999	>0.9999	>0.9999	>0.9999	>0.9999
	Ribonic acid-1,4-lactone	80	1	0.977116	0.818222	0.883553	0.978801	1.06062			Valine	1.00	0.97 ± 0.27	1.10 ± 0.17	1.20 ± 0.40	0.85 ± 0.11	1.26 ± 0.27		>0.9999	0.9777	>0.9999	0.9731	>0.9999	0.9731	>0.9999	0.9731	>0.9999	0.9731
	Ribose	81	1	1.01554	1.0216	1.06291	0.981605	1.02382			2,5-dimethoxy-Cinnamic acid	1.00	0.92 ± 0.21	1.10 ± 0.14	1.14 ± 0.31	1.26 ± 0.47	1.09 ± 0.37		>0.9999	>0.9999	>0.9999	>0.9999	>0.9999	>0.9999	>0.9999	>0.9999	>0.9999	>0.9999
	Salicylic acid-glucopyranoside	82	1	1.338	1.00623	1.30646	1.4465	1.85333			Glucose	1.00	1.32 ± 0.28	1.10 ± 0.24	1.08 ± 0.43	1.46 ± 0.35	1.85 ± 0.95		>0.9999	0.1605	>0.9999	0.5924	>0.9999	0.6562	0.5058	0.0850	0.0023	0.0019
	Serine	83	1	1.43276	1.90227	3.60273	1.99921	2.43127			4-hydroxy-Butanoic acid	1.00	1.14 ± 0.42	1.10 ± 0.60	2.37 ± 2.15	0.97 ± 0.05	1.31 ± 0.27		>0.9999	0.6541	>0.9999	0.6541	0.0097	0.0034	>0.9999	0.6548	>0.9999	0.6541
	O-acetyl-Serine	84	1	0.809556	0.600021	0.904915	1.24504	1.06476			Putrescine	1.00	1.08 ± 0.13	1.09 ± 0.35	2.03 ± 0.92	0.78 ± 0.02	2.54 ± 1.77		>0.9999	0.4480	>0.9999	0.4480	0.0009	0.0001	>0.9999	0.3093	0.0018	0.0001
	Shikimic acid	85	1	0.996994	0.781234	0.983319	1.33702	1.21411			Xylulose	1.00	0.89 ± 0.23	1.09 ± 0.16	1.02 ± 0.24	0.86 ± 0.15	0.97 ± 0.15		>0.9999	0.9995	>0.9999	0.9995	>0.9999	0.9995	>0.9999	0.9995	>0.9999	0.9995
	Sinapic acid	86	1	1.24928	0.867026	1.42103	1.53049	1.70031			Threonic acid	1.00	0.91 ± 0.14	1.09 ± 0.09	1.28 ± 0.47	0.78 ± 0.16	1.25 ± 0.46		>0.9999	0.9333	>0.9999	0.9333	>0.9999	0.9333	>0.9999	0.9333	>0.9999	0.9333
	Spermidine	87	1	1.12385	0.928164	1.57798	1.26619	1.71206			Unknown_mass117_RI_1732.76	1.00	1.11 ± 0.24	1.09 ± 0.09	1.32 ± 0.40	0.94 ± 0.13	1.15 ± 0.19		>0.9999	>0.9999	>0.9999	>0.9999	>0.9999	>0.9999	>0.9999	>0.9999	>0.9999	>0.9999
	Succinic acid	88	1	1.25816	0.89177	1.06783	1.22093	1.18962			Unknown_mass218_RI_1762.04	1.00	1.00 ± 0.22	1.09 ± 0.15	1.34 ± 0.11	0.87 ± 0.18	1.28 ± 0.01		>0.9999	>0.9999	>0.9999	0.9756	>0.9999	0.9756	>0.9999	0.9756	>0.9999	0.9756
	Sucrose	89	1	1.14944	0.92085	1.05603	1.25298	0.925246			Erythritol	1.00	0.94 ± 0.24	1.09 ± 0.25	1.07 ± 0.19	0.78 ± 0.02	0.77 ± 0.14		>0.9999	>0.9999	>0.9999	>0.9999	>0.9999	>0.9999	>0.9999	>0.9999	>0.9999	>0.9999
	Threonic acid	90	1	0.913449	0.781664	1.24841	1.08949	1.27724			Unknown_mass204_RI_2483.53	1.00	1.11 ± 0.29	1.09 ± 0.18	1.31 ± 0.28	0.88 ± 0.16	0.97 ± 0.21		>0.9999	0.9919	>0.9999	0.9919	>0.9999	0.9919	>0.9999	0.9919	>0.9999	0.9919
	Threonic acid-1,4-lactone	91	1	0.766859	0.516576	0.594469	0.680955	0.660187			Arabinose	1.00	1.03 ± 0.14	1.08 ± 0.14	1.20 ± 0.20	0.86 ± 0.06	1.05 ± 0.09		>0.9999	>0.9999	>0.9999	>0.9999	>0.9999	>0.9999	>0.9999	>0.9999	>0.9999	>0.9999
	Threonine	92	1	0.890023	0.679626	1.00118	1.0434	0.978209			Psicose	1.00	0.94 ± 0.14	1.08 ± 0.10	1.03 ± 0.13	0.85 ± 0.04	0.96 ± 0.11		>0.9999	>0.9999	>0.9999	>0.9999	>0.9999	>0.9999	>0.9999	>0.9999	>0.9999	>0.9999
	Threose	93	1	0.981494	0.812737	0.93047	1.1101	0.893841			Unknown_mass157_RI_2407.09	1.00	1.00 ± 0.24	1.08 ± 0.21	1.17 ± 0.29	0.93 ± 0.18	0.99 ± 0.21		>0.9999	>0.9999	>0.9999	>0.9999	>0.9999	>0.9999	>0.9999	>0.9999	>0.9999	>0.9999
	alpha,alpha'-Trehalose	94	1	0.961307	1.00812	1.2949	1.20815	1.2947			Gluconic acid	1.00	1.25 ± 0.54	1.08 ± 0.04	1.63 ± 0.77	1.09 ± 0.64	1.54 ± 0.73		>0.9999	0.9920	>0.9999	0.9554	>0.9999	0.7002	>0.9999	0.9554	>0.9999	0.7002
	Tyrosine	95	1	1.1466	1.07562	1.56626	1.13119	1.52897			Fructose	1.00	1.27 ± 0.39	1.08 ± 0.32	1.03 ± 0.37	1.55 ± 0.64	1.58 ± 0.69		0.2600	0.0137	>0.9999	0.2912	>0.9999	0.2912	<0,0001	<0,0001	<0,0001	<0,0001
	Uracil	96	1	1.33151	1.16505	1.3823	1.47895	1.53946			Unknown_mass103_RI_2355.38	1.00	1.04 ± 0.21	1.07 ± 0.04	1.18 ± 0.17	0.96 ± 0.11	1.13 ± 0.16		>0.9999	0.9815	>0.9999	0.9815	>0.9999	0.9815	>0.9999	0.9815	>0.9999	0.9815
	Urea	97	1	0.906155	0.75742	0.941148	0.873012	1.82779			Glycerol	1.00	1.07 ± 0.52	1.07 ± 0.53	1.37 ± 0.62	1.01 ± 0.37	1.41 ± 0.76		>0.9999	>0.9999	>0.9999	>0.9999	>0.9999	0.8854	>0.9999	>0.9999	>0.9999	0.8854
	Uric acid	98	1	1.05126	0.987011	1.09061	1.31909	1.18966			Unknown_mass234_RI_1466.24	1.00	0.95 ± 0.14	1.07 ± 0.07	1.07 ± 0.06	0.82 ± 0.17	1.11 ± 0.20		>0.9999	>0.9999	>0.9999	>0.9999	>0.9999	>0.9999	>0.9999	>0.9999	>0.9999	>0.9999
	Valine	99	1	0.965261	0.852086	1.26218	1.10177	1.20201			2-amino-Butyric acid	1.00	0.98 ± 0.12	1.06 ± 0.10	1.09 ± 0.33	0.91 ± 0.05	1.05 ± 0.16		>0.9999	>0.9999	>0.9999	>0.9999	>0.9999	>0.9999	>0.9999	>0.9999	>0.9999	>0.9999
	Xylose	100	1	0.892603	0.840462	1.25878	1.16577	1.19793			Allose	1.00	1.14 ± 0.20	1.06 ± 0.14	1.27 ± 0.19	1.06 ± 0.01	1.27 ± 0.12		>0.9999	>0.9999	>0.9999	>0.9999	>0.9999	>0.9999	>0.9999	>0.9999	>0.9999	>0.9999
	Xylulose	101	1	0.891315	0.861096	0.970963	1.09225	1.02426			3-cyano-Alanine	1.00	1.01 ± 0.74	1.06 ± 0.58	1.06 ± 0.35	0.50 ± 0.10	1.19 ± 0.55		>0.9999	>0.9999	>0.9999	>0.9999	>0.9999	>0.9999	>0.9999	0.6834	>0.9999	>0.9999
	Unknown_mass_177_@RI_1131.54	102	1	0.9726	0.961639	1.04163	1.25034	1.33108			Unknown_mass204_RI_2526.77	1.00	1.05 ± 0.22	1.06 ± 0.08	1.15 ± 0.70	0.84 ± 0.10	0.94 ± 0.12		>0.9999	>0.9999	>0.9999	>0.9999	>0.9999	>0.9999	>0.9999	>0.9999	>0.9999	>0.9999
	Unknown_mass_117_@RI_1367.42	103	1	0.994836	0.77476	0.886363	1.13788	1.16415			Glycinamide	1.00	0.92 ± 0.11	1.06 ± 0.39	1.40 ± 0.70	0.92 ± 0.31	0.89 ± 0.09		>0.9999	>0.9999	>0.9999	>0.9999	>0.9999	>0.9999	>0.9999	>0.9999	>0.9999	>0.9999
	Unknown_mass_116_@RI_1377.22	104	1	0.921981	0.729663	1.05721	1.03309	1.03288			Arginine	1.00	0.67 ± 0.32	1.05 ± 0.59	1.06 ± 0.68	0.48 ± 0.32	1.33 ± 0.58		>0.9999	0.7091	>0.9999	>0.9999	>0.9999	>0.9999	>0.9999	0.6184	>0.9999	0.7091
	Unknown_mass_262_@RI_1464.64	105	1	0.933236	0.913731	0.845653	1.03951	1.44254			Nonanoic acid	1.00	0.96 ± 0.31	1.05 ± 0.01	1.10 ± 0.13	0.81 ± 0.11	0.93 ± 0.17		>0.9999	0.9987	>0.9999	0.9987	>0.9999	0.9987	>0.9999	0.9987	>0.9999	0.9987
	Unknown_mass_234_@RI_1466.24	106	1	0.949311	0.821298	1.10836	1.07024	1.07189			Threonine	1.00	0.89 ± 0.27	1.04 ± 0.15	0.98 ± 0.13	0.68 ± 0.10	1.00 ± 0.14		>0.9999	0.2067	>0.9999	0.4951	>0.9999	0.4951	<0,0001	<0,0001	>0.9999	0.6319
	Unknown_mass_117_@RI_1542.02	107	1	0.801915	0.851018	1.00455	1.10456	0.991448			Unknown_mass249_RI_2163.22	1.00	1.05 ± 0.35	1.04 ± 0.21	1.10 ± 0.33	1.02 ± 0.14	1.10 ± 0.22		>0.9999	>0.9999	>0.9999	>0.9999	>0.9999	>0.9999	>0.9999	>0.9999	>0.9999	>0.9999
	Unknown_mass_217_@RI_1557.51	108	1	1.28456	1.08018	1.21316	1.03228	1.06782			Unknown_mass217_RI_1834.98	1.00	0.96 ± 0.19	1.04 ± 0.20	1.40 ± 0.83	1.06 ± 0.17	1.09 ± 0.28		>0.9999	>0.9999	>0.9999	>0.9999	>0.9999	>0.9999	>0.9999	>0.9999	>0.9999	>0.9999
	Unknown_mass_245_@RI_1560.09	109	1	1.14859	1.1137	1.76722	1.56124	1.64893			Unknown_mass262_RI_1464.64	1.00	0.93 ± 0.14	1.04 ± 0.38	1.44 ± 0.71	0.91 ± 0.34	0.85 ± 0.14		>0.9999	>0.9999	>0.9999	>0.9999	>0.9999	0.9968	>0.9999	>0.9999	>0.9999	>0.9999
	Unknown_mass_117_@RI_1574.04	110	1	1.11012	0.961385	1.05485	1.18939	1.3703			Dihydrosphingosine	1.00	0.98 ± 0.25	1.04 ± 0.14	1.06 ± 0.35	0.88 ± 0.10	1.07 ± 0.14		>0.9999	>0.9999	>0.9999	>0.9999	>0.9999	>0.9999	>0.9999	>0.9999	>0.9999	>0.9999
	Unknown_mass_117_@RI_1732.76	111	1	1.11023	0.941229	1.14586	1.08895	1.32167			Unknown_mass116_RI_1377.22	1.00	0.92 ± 0.18	1.03 ± 0.11	1.03 ± 0.12	0.73 ± 0.06	1.06 ± 0.20		>0.9999	>0.9999	>0.9999	>0.9999	>0.9999	>0.9999	>0.9999	>0.9999	>0.9999	>0.9999
	Unknown_mass_218_@RI_1762.04	112	1	0.998901	0.873426	1.27687	1.08875	1.34415			Unknown_mass217_RI_1557.51	1.00	1.28 ± 0.40	1.03 ± 0.21	1.07 ± 0.15	1.08 ± 0.47	1.21 ± 0.66		>0.9999	>0.9999	>0.9999	>0.9999	>0.9999	>0.9999	>0.9999	>0.9999	>0.9999	>0.9999
	Unknown_mass_117_@RI_1796.92	113	1	1.11891	0.984054	1.11188	1.15734	1.30924			4-acetamido-Butanoic acid	1.00	0.81 ± 0.19	1.02 ± 0.66	1.19 ± 0.80	0.54 ± 0.12	0.95 ± 0.43		>0.9999	0.9400	>0.9999	>0.9999	>0.9999	0.9400	>0.9999	0.9400	>0.9999	>0.9999
	Unknown_mass_217_@RI_1834.98	114	1	0.963076	1.06093	1.09038	1.04036	1.40195			Galactose	1.00	0.99 ± 0.05	1.01 ± 0.05	1.01 ± 0.24	1.17 ± 0.20	1.29 ± 0.31		>0.9999	>0.9999	>0.9999	>0.9999	>0.9999	>0.9999	>0.9999	>0.9999	>0.9999	>0.9999
	Unknown_mass_117_@RI_1908.82	115	1	1.00862	0.866893	1.05009	0.996191	0.89182			myo-Inositol	1.00	1.05 ± 0.13	1.00 ± 0.20	1.00 ± 0.26	1.01 ± 0.16	1.07 ± 0.07		>0.9999	>0.9999	>0.9999	>0.9999	>0.9999	>0.9999	>0.9999	>0.9999	>0.9999	>0.9999
	Unknown_mass_89_@RI_1951.54	116	1	1.23399	1.01093	1.19808	1.30025	0.933096			Unknown_mass117_RI_1908.82	1.00	1.01 ± 0.15	1.00 ± 0.23	0.89 ± 0.42	0.87 ± 0.20	1.05 ± 0.21		>0.9999	>0.9999	>0.9999	>0.9999	>0.9999	>0.9999	>0.9999	>0.9999	>0.9999	>0.9999
	Unknown_mass_373_@RI_2103.6	117	1	1.46972	0.669722	1.24727	1.12867	1.58177			Alanine	1.00	0.99 ± 0.34	0.99 ± 0.33	0.96 ± 0.27	0.65 ± 0.07	1.09 ± 0.47		>0.9999	>0.9999	>0.9999	>0.9999	>0.9999	>0.9999	>0.9999	>0.9999	>0.9999	>0.9999
	Unknown_mass_205_@RI_2123.68	118	1	1.17729	1.0997	1.62731	1.17639	1.10094			Glycolic acid	1.00	0.94 ± 0.29	0.99 ± 0.25	1.10 ± 0.46	0.94 ± 0.62	1.16 ± 0.63		>0.9999	>0.9999	>0.9999	>0.9999	>0.9999	>0.9999	>0.9999	>0.9999	>0.9999	>0.9999
	Unknown_mass_129_@RI_2138.23	119	1	0.675054	0.778725	0.580528	0.708484	0.693329			Ribose	1.00	1.02 ± 0.18	0.98 ± 0.14	1.02 ± 0.31	1.02 ± 0.33	1.06 ± 0.12		>0.9999	>0.9999	>0.9999	>0.9999	>0.9999	>0.9999	>0.9999	>0.9999	>0.9999	>0.9999
	Unknown_mass_249_@RI_2163.22	120	1	1.04656	1.02417	1.09558	1.041	1.09647			Ribonic acid-1,4-lactone	1.00	0.98 ± 0.26	0.98 ± 0.08	1.06 ± 0.22	0.82 ± 0.10	0.88 ± 0.08		>0.9999	>0.9999	>0.9999	>0.9999	>0.9999	>0.9999	>0.9999	>0.9999	>0.9999	>0.9999
	Unknown_mass_117_@RI_2167.52	121	1	1.13575	1.09741	1.23622	1.3173	1.32837			Diethylenglycol	1.00	1.08 ± 0.35	0.92 ± 0.38	2.05 ± 1.68	0.86 ± 0.25	1.04 ± 0.13		>0.9999	0.6503	>0.9999	0.6503	0.1349	0.0313	>0.9999	0.6503	>0.9999	0.6503
	Unknown_mass_133_@RI_2263.58	122	1	1.27812	1.26371	1.46498	1.53479	1.74244			Aconitic acid	1.00	1.00 ± 0.14	0.92 ± 0.14	0.95 ± 0.04	0.80 ± 0.09	1.04 ± 0.03		>0.9999	>0.9999	>0.9999	>0.9999	>0.9999	>0.9999	>0.9999	>0.9999	>0.9999	>0.9999
	Unknown_mass_249_@RI_2275.34	123	1	2.21266	2.20504	3.11153	3.18367	3.6587			1,8-diamino-Octane	1.00	0.74 ± 0.34	0.88 ± 0.26	1.04 ± 0.22	0.72 ± 0.09	0.82 ± 0.10		>0.9999	>0.9999	>0.9999	>0.9999	>0.9999	>0.9999	>0.9999	>0.9999	>0.9999	>0.9999
	Unknown_mass_204_@RI_2286.26	124	1	1.04941	1.00803	1.13848	1.10324	1.22314			Urea	1.00	0.91 ± 0.32	0.87 ± 0.53	1.83 ± 1.59	0.76 ± 0.06	0.94 ± 0.15		>0.9999	>0.9999	>0.9999	>0.9999	0.5959	>0.9999	>0.9999	>0.9999	>0.9999	>0.9999
	Unknown_mass_204_@RI_2299.77	125	1	0.820017	0.749418	0.85884	0.713646	0.879332			Arabinonic acid	1.00	0.89 ± 0.11	0.85 ± 0.04	0.86 ± 0.20	0.79 ± 0.17	0.97 ± 0.20		>0.9999	>0.9999	>0.9999	>0.9999	>0.9999	>0.9999	>0.9999	>0.9999	>0.9999	>0.9999
	Unknown_mass_204_@RI_2340.64	126	1	1.11131	1.06746	1.2206	1.27382	1.38405			Aspartic acid	1.00	0.89 ± 0.17	0.84 ± 0.07	0.66 ± 0.29	0.75 ± 0.15	0.92 ± 0.21		>0.9999	0.9802	>0.9999	0.9802	>0.9999	0.9802	>0.9999	0.9802	>0.9999	0.9802
	Unknown_mass_133_@RI_2352.3	127	1	1.04681	0.96521	1.1233	1.11128	1.17867			3-oxo-Glutaric acid	1.00	0.97 ± 0.16	0.82 ± 0.20	0.74 ± 0.26	0.72 ± 0.17	0.91 ± 0.17		>0.9999	>0.9999	>0.9999	>0.9999	>0.9999	>0.9999	>0.9999	>0.9999	>0.9999	>0.9999
	Unknown_mass_103_@RI_2355.38	128	1	1.04039	0.959944	1.12755	1.07331	1.17525			Ornithine	1.00	0.68 ± 0.32	0.82 ± 0.07	0.80 ± 0.43	0.51 ± 0.23	2.05 ± 1.32		>0.9999	0.5714	>0.9999	0.5714	>0.9999	0.5714	>0.9999	0.3842	0.1326	0.0186
	Unknown_mass_103_@RI_2363.76	129	1	1.15463	1.08856	1.51955	1.39972	1.7297			3-deoxy-Glucose	1.00	0.94 ± 0.20	0.76 ± 0.13	0.72 ± 0.26	0.66 ± 0.26	0.80 ± 0.24		>0.9999	0.9727	>0.9999	0.9727	>0.9999	0.9727	>0.9999	0.9727	>0.9999	0.9727
	Unknown_mass_191_@RI_2399.64	130	1	1.06168	0.964831	1.02626	1.19222	1.2548			Glyceraldehyde-3-phosphate	1.00	0.85 ± 0.19	0.75 ± 0.03	0.62 ± 0.39	0.76 ± 0.29	0.82 ± 0.29		>0.9999	>0.9999	>0.9999	>0.9999	>0.9999	>0.9999	>0.9999	>0.9999	>0.9999	>0.9999
	Unknown_mass_157_@RI_2407.09	131	1	0.996223	0.929602	0.987549	1.07671	1.16666			Benzene-1,2,4-triol	1.00	1.00 ± 0.70	0.75 ± 0.47	0.82 ± 0.53	0.86 ± 0.03	0.97 ± 0.57		>0.9999	>0.9999	>0.9999	>0.9999	>0.9999	>0.9999	>0.9999	>0.9999	>0.9999	>0.9999
	Unknown_mass_204_@RI_2483.53	132	1	1.11351	0.877209	0.971124	1.08561	1.30822			Glucuronic acid	1.00	1.16 ± 0.35	0.73 ± 0.60	0.45 ± 0.14	1.82 ± 0.80	0.50 ± 0.25		>0.9999	0.6210	>0.9999	0.5249	>0.9999	0.2689	0.6192	0.1300	>0.9999	0.2960
	Unknown_mass_204_@RI_2496.1	133	1	1.03878	0.960204	1.14908	1.17931	1.2971			Unknown_mass204_RI_2299.77	1.00	0.82 ± 0.35	0.71 ± 0.29	0.88 ± 0.24	0.75 ± 0.19	0.86 ± 0.36		>0.9999	>0.9999	>0.9999	>0.9999	>0.9999	>0.9999	>0.9999	>0.9999	>0.9999	>0.9999
	Unknown_mass_204_@RI_2526.77	134	1	1.05458	0.839072	0.936242	1.05779	1.14559			Unknown_mass129_RI_2138.23	1.00	0.68 ± 0.58	0.71 ± 0.31	0.69 ± 0.29	0.78 ± 0.25	0.58 ± 0.24		>0.9999	>0.9999	>0.9999	>0.9999	>0.9999	>0.9999	>0.9999	>0.9999	>0.9999	>0.9999
	Unknown_mass_204_@RI_2537.62	135	1	0.921093	0.858431	0.88374	1.15844	1.1158			Threonic acid-1,4-lactone	1.00	0.77 ± 0.01	0.68 ± 0.30	0.66 ± 0.10	0.52 ± 0.42	0.59 ± 0.21		>0.9999	0.9333	>0.9999	0.9333	>0.9999	0.9333	>0.9999	0.9333	>0.9999	0.9333
	Unknown_mass_217_@RI_2835.55	136	1	1.28786	2.30936	2.47517	1.3928	1.71758			4-amino-Butanoic acid	1.00	0.98 ± 0.08	0.62 ± 0.57	0.97 ± 0.11	0.93 ± 0.35	1.73 ± 1.86		>0.9999	0.6541	>0.9999	0.6541	>0.9999	0.8234	>0.9999	0.6548	>0.9999	0.6541
	Unknown_mass_191_@RI_2913.87	137	1	1.12527	1.00395	1.50594	1.43792	1.72999			4-hydroxy-Proline	1.00	1.29 ± 0.48	0.38 ± 0.08	1.38 ± 0.63	0.62 ± 0.21	0.76 ± 0.15		>0.9999	0.5006	0.4831	0.0560	>0.9999	0.2142	>0.9999	0.2351	>0.9999	0.4575
